# Supplementary material for: Experimental and mathematical insights on the interactions between poliovirus and a defective interfering genome
Source: PLoS Pathog. 2021 Sep 27;17(9):e1009277. doi: 10.1371/journal.ppat.1009277 (PMC8496841; doi:10.1371/journal.ppat.1009277)
Supplement: S1 Table — For each model, described in S1 Text, the goodness of fit is evaluated by the squared Pearson correlation coefficient between experimental and fitted data (R2), and the quality of the models is evaluated by the log-likelihood (−2 ⋅ log(L)) and Akaike information criterion (AIC) from a linear model between experimental and fitted data. (ZIP) [file ppat.1009277.s007.zip › S1_Table.tex]

%% Template for a preprint Letter or Article for submission
%% to the journal Nature.
%% Written by Peter Czoschke, 26 February 2004
%%
%\documentclass{nature}
\documentclass[12pt,a4paper]{article}
%\usepackage[T1]{fontenc}
\usepackage[english]{babel}
%\usepackage[utf8x]{inputenc}
\usepackage[utf8]{inputenc}
%\usepackage[french]{babel}
\usepackage{fancyhdr}
\usepackage{graphicx}
%\usepackage{color}
\usepackage{color,soul}
\usepackage{colortbl}
\usepackage{amsmath}
\usepackage[mathcal]{euscript}
\usepackage{footnote}
\usepackage{makeidx}
\usepackage{amsfonts}
\usepackage{amssymb}
\usepackage{mathrsfs}
%\usepackage{cases}
%\usepackage[margin=2.5cm]{geometry}
\usepackage{multirow}
\usepackage{float}
\usepackage{lineno}
%\usepackage{rotating}
%\usepackage{pdflscape}
\usepackage[normalem]{ulem} % Package for strikeout
\usepackage{setspace}%to control line spacing
%\usepackage{cite}%pour que les citations biblio ne depassent pas dans la marge a droite 
%\usepackage[style=nature]{biblatex} % for Nature journal style references
%%%%%%%%%%%%%%%%%%%%%%%%%%%%% Commented to try multibib
%\usepackage[backend=biber,style=nature]{biblatex}
%%%%%%%%%%%%%%%%%%%%%%%%%%%%%
\usepackage{csquotes}
% Use nameref to cite supporting information files (see Supporting Information section for more info)
%\usepackage{nameref,hyperref}

%%%%%%%%%%%%%%%%%%%%%%%%%%%%% to use for multibib
%\usepackage{multibib}
%\newcites{article}{References}
%\newcites{suppmeth}{Supplementary Methods References}
%%%%%%%%%%%%%%%%%%%%%%%%%%%%%

% Use adjustwidth environment to exceed column width (see example table in text)
\usepackage{changepage}


%%%%%%%%%%%%%%%%%%%%%%%%%%%%%%%%%%%%%%%%%%%%%%%%%%%%%%%%%%%%
%%% ARTICLE START
%%%%%%%%%%%%%%%%%%%%%%%%%%%%%%%%%%%%%%%%%%%%%%%%%%%%%%%%%%%%

\begin{document}

\pagestyle{empty}

\setcounter{table}{0}
\makeatletter 
\renewcommand{\thetable}{S\@arabic\c@table}
\makeatother

\begin{table}[!h]
    \centering
    \caption{\bf{Model selection.}}
    \begin{tabular}{l c c c}
    \hline
        \textbf{Model} & \textbf{$R^2$} & $\mathbf{-2 \cdot \textbf{log}(L)}$ & \textbf{AIC} \\
        \hline
        $\mathcal{M}^{\emptyset}$ & 0.717 & -69.670 & -63.670 \\
        $\mathcal{M}^{2}$ & 0.760 & -83.567 & -77.567 \\
        $\mathcal{M}^{23}$ & 0.760 & -83.664 & -77.664 \\
        $\mathcal{M}^{12L}$ & 0.970 & -257.340 & -251.340 \\
        $\mathcal{M}^{12}$ & 0.957 & -227.307 & -221.307 \\
        $\mathcal{M}^{123L}$ & 0.974 & -268.831 & -262.831 \\
        $\mathcal{M}^{123}$ & 0.964 & -243.349 & -237.349 \\
       % $\mathcal{M}^{123}$ & 0.965 & -244.934 & -238.934 \\
        \hline
    \end{tabular}
    \begin{flushleft} 
    For each model, described in S1 Text, the goodness of fit is evaluated by the squared Pearson correlation coefficient between experimental and fitted data ($R^2$), and the quality of the models is evaluated by the log-likelihood ($-2 \cdot \text{log}(L)$) and Akaike information criterion (AIC) from a linear model between experimental and fitted data.
    \end{flushleft}
    \label{tab:ModSel}
\end{table}


\end{document}
